# Supplementary material for: Towards Sustainable Shifts to Healthy Diets and Food Security in Sub-Saharan Africa with Climate-Resilient Crops in Bread-Type Products: A Food System Analysis
Source: Foods. 2022 Jan 6;11(2):135. doi: 10.3390/foods11020135 (PMC8774613; doi:10.3390/foods11020135)
Supplement: Supplementary file 1 [file foods-11-00135-s001.zip]

Archive with 1 entries (1 files):
- foods-1501386-SI.pdf
